# Supplementary material for: Empowering the on-site detection of nucleic acids by integrating CRISPR and digital signal processing
Source: Nat Commun. 2024 Jul 25;15:6271. doi: 10.1038/s41467-024-50588-3 (PMC11272939; doi:10.1038/s41467-024-50588-3)
Supplement: Supplementary file 4 — Supplementary Data 1 [file 41467_2024_50588_MOESM4_ESM.xlsx]

## Sheet: Sheet 1
Sample ID	Anatomic source	Onclarity results (qPCR)†	CreDiT results (a.u.)
			GAPDH	HPV16	HPV18	HPV45	HPV31	HPV33	HPV58
1	Cervical	HPV16	3.40933	8.34233	0.0233333	0	0.042	0	0
2	Cervical	HPV16	3.08267	0.0163333	0	0	0.0416667	0.0113333	0.023
3	Cervical	HPV16	10.6483	2.55	0	0	0	0	0
4	Vaginal	HPV16	12.716	2.17267	0.0413333	0	0	0.0303333	0
5	Cervical	HPV16	5.08733	6.87367	0	0.01	0	0	0
6	Cervical	HPV16	12.481	11.9927	0	0	0	0	0
7	Cervical	HPV16	7.52033	17.944	0	0	0	0	0
8	Cervical	HPV16	9.85367	3.36167	0	0.00333333	0	0	0.0383333
9	Cervical	HPV16	10.5227	2.95467	0	0	0	0	0
10	Cervical	HPV16	7.65533	1.56133	0	0	0.000666667	0	0
11	Cervical	HPV16	6.023	0.993333	0	0	0	0	0
12	Vaginal	HPV16	6.351	2.508	0	0	0.002	0	0
13	Cervical	HPV16	7.09967	10.2983	0	0	0.0266667	0	0
14	Cervical	HPV16	5.653	0.0183333	0	0.006	0	0	0
15	Cervical	HPV16	3.71633	2.50567	0.027	0	0	0	0
16	Cervical	HPV16	3.03133	1.126	0	0.0193333	0	0	0
17	Cervical	HPV16	6.98767	5.65533	0	0.000666667	0	0	0
18	Cervical	HPV16	13.342	0.720667	0	0	0	0	0.0293333
19	Cervical	HPV16	12.359	0.333667	0	0	0	0	0
20	Cervical	HPV16	3.77833	3.17533	0	0	0	0	0
21	Cervical	HPV16	12.3207	0.689333	0	0.00733333	0	0.00833333	0.056
22	Cervical	HPV16	4.13667	0.681333	0	0	0	0	0.00433333
23	Cervical	HPV16	12.2	1.282	0.0116667	0.0136667	0	0	0.0653333
24	Cervical	HPV16	11.7417	0.0386667	0	0	0	0	0
25	Cervical	HPV16	14.053	0.728333	0	0	0	0.0236667	0.0383333
26	Cervical	HPV16	14.0437	1.46267	0	0	0	0	0
27	Cervical	HPV16	5.77667	17.612	0.0106667	0	0	0.00566667	0
28	Cervical	HPV16	15.6513	0.623	0	0	0	0	0.0116667
29	Cervical	HPV16	14.9437	0.247333	0	0	0	0	0
30	Cervical	HPV16	15.61	0.695333	0	0	0	0.00633333	0.047
31	Cervical	HPV18	0.648667	0	0.975667	0	0.034	0	0
32	Cervical	HPV18	12.577	0	13.9747	0	0	0.033	0
33	Cervical	HPV18	16.8177	0.0246667	16.754	0.00466667	0	0.0283333	0
34	Cervical	HPV18	16.7427	0	5.031	0	0	0	0
35	Cervical	HPV18	3.417	0.016	1.20533	0	0	0.0243333	0
36	Cervical	HPV18	2.922	0	6.13967	0	0	0	0
37	Cervical	HPV18	2.94167	0.0286667	0.339	0	0	0	0
38	Cervical	HPV18	1.50667	0	2.27867	0	0	0	0.05
39	Cervical	HPV18	8.89	0	0.0826667	0	0	0	0.0116667
40	Cervical	HPV18	11.064	0	0.631667	0	0.009	0	0.014
41	Cervical	HPV18	16.2513	0	6.30767	0	0	0	0.0303333
42	Cervical	HPV45	1.72933	0	0.0473333	0.366667	0	0	0.007
43	Cervical	HPV45	1.28767	0	0.0316667	0.237	0.0206667	0	0
44	Vaginal	HPV45	8.32767	0	0	0.347667	0	0	0
45	Cervical	HPV45	10.498	0	0.0226667	1.04733	0.0237194	0	0
46	Cervical	HPV45	2.78967	0.0273333	0.0306667	5.16633	0	0	0.0293333
47	Cervical	HPV45	1.19067	0	0.004	2.06967	0.00766667	0	0
48	Cervical	HPV45	9.091	0	0	0	0	0	0
49	Cervical	HPV45	3.11333	0.0306667	0	0.410333	0	0	0
50	Cervical	HPV45	13.734	0	0	3.14467	0	0	0
51	Cervical	HPV45	13.241	0	0	3.922	0	0	0.0883333
52	Cervical	HPV45	7.162	0	0	0.850667	0	0	0.0386667
53	Cervical	HPV45	15.5433	0	0	1.33733	0	0	0
54	Cervical	HPV45	8.26533	0	0	1.69767	0	0	0
55	Cervical	HPV45	13.9577	0	0.0266667	0.188667	0	0	0.021
56	Cervical	HPV45	7.525	0.0166667	0	0.066	0	0	0
57	Cervical	HPV16, 18, 45, other‡	3.461	0.120333	4.10667	0.630667	0	0	0
58	Cervical	HPV16, 18, other	7.748	21.8857	0.916	0.000333333	0	0	0
59	Cervical	HPV16, other	1.596	0.193333	0	0.00666667	0.088	0	0
60	Cervical	HPV16, other	12.469	0.273333	0	0	0	0	0
61	Cervical	HPV16, other	15.354	2.81	0	0	0	0	8.60167
62	Cervical	HPV16, other	14.5413	2.826	0.0436667	0	0	0	0
63	Cervical	HPV18, other	5.71933	0	11.938	0	19.3407	0	0
64	Cervical	HPV18, other	13.6287	0	0.642333	0	0	13.0713	0.0536667
65	Cervical	HPV45, other	3.15433	0	0	0.15	0.018	0	0
66	Cervical	HPV45, other	3.80433	0	0	0.143	0	0.0276667	0
67	Cervical	HPV45, other	0.648333	0	0.00866667	0.580667	0	0	0
68	Cervical	HPV45, other	10.3127	0	0	0.0796667	0	0	0.0486667
69	Cervical	HPV45, other	9.44633	0	0	0.221667	0	0	0
70	Cervical	Negative	9.79867	0	0.00566667	0	0.0266667	0	0
71	Cervical	Negative	1.26167	0	0.0193333	0.00633333	0.0116667	0.00333333	0
72	Cervical	Negative	2.21633	0.015	0	0	0	0	0
73	Cervical	Negative	6.75467	0.021	0.001	0.0236667	0	0.00966667	0
74	Cervical	Negative	3.17633	0	0	0	0	0	0
75	Cervical	Negative	1.481	0	0	0.0176667	0	0	0
76	Cervical	Negative	1.864	0	0	0.00366667	0	0	0
77	Cervical	Negative	2.18633	0	0	0	0	0	0
78	Cervical	Negative	2.63333	0	0	0	0	0	0.0113333
79	Cervical	Negative	1.909	0	0	0	0	0	0
80	Cervical	Negative	2.57733	0	0	0.00666667	0	0	0
81	Cervical	Negative	1.584	0	0	0	0	0	0.0186667
82	Cervical	Negative	1.207	0	0	0	0.026	0	0
83	Cervical	Negative	5.506	0	0	0.000333333	0	0.0276667	0.076
84	Cervical	Negative	6.81367	0	0	0	0	0	0
85	Cervical	Negative	10.1413	0	0	0.00566667	0.018	0.0293333	0
86	Cervical	Negative	3.43267	0	0.0403333	0	0.00233333	0	0
87	Cervical	Negative	7.14533	0	0.034	0	0.00466667	0	0
88	Cervical	Negative	4.17833	0	0	0.0653333	0.00266667	0	0
89	Vaginal	Negative	4.83633	0	0	0	0	0	0.00266667
90	Cervical	Negative	2.423	0.025	0	0	0	0	0.00266667
91	Cervical	Negative	4.82567	0	0	0	0	0	0.054
92	Cervical	Negative	6.42733	0.00733333	0	0.019	0	0	0.028
93	Cervical	Negative	7.13767	0	0	0.0106667	0	0	0
94	Cervical	Negative	10.9483	0	0	0	0.0286667	0	0
95	Cervical	Negative	8.885	0	0.02	0.0606667	0	0	0
96	Cervical	Negative	16.94	0	0	0.027	0	0	0
97	Cervical	Negative	8.166	0	0.003	0.0373333	0.076	0	0
98	Cervical	Negative	7.248	0	0.0763333	0.044	0	0.0366667	0
99	Cervical	Negative	10.4123	0	0.005	0.0446667	0.0363333	0.0556667	0.00366667
100	Cervical	Negative	9.31367	0.0326667	0	0	0.0206667	0.034	0
101	Cervical	Negative	8.268	0	0	0.033	0	0.0346667	0.054
102	Cervical	Negative	3.29633	0.017	0	0.00166667	0.0913333	0	0.052
103	Cervical	Negative	4.824	0	0	0.0213333	0.0783333	0.03	0
104	Cervical	Negative	8.00533	0	0	0.007	0	0	0
105	Cervical	Negative	9.21967	0.00866667	0.0136667	0.033	0.00833333	0	0.0403333
106	Cervical	Negative	7.104	0	0	0.037	0.0173333	0.049	0
107	Cervical	Negative	5.87133	0	0	0.00433333	0	0	0
108	Cervical	Negative	4.011	0	0	0.041	0.000333333	0	0
109	Cervical	Negative	7.534	0	0	0	0	0	0
110	Cervical	Negative	1.95233	0.0203333	0	0	0	0.0163333	0
111	Cervical	Negative	9.15933	0	0	0.07	0.00466667	0	0.014
112	Cervical	Negative	1.98267	0	0	0	0.068	0.0503333	0.0536667
113	Cervical	Negative	8.982	0	0	0	0	0	0.0903333
114	Cervical	Negative	4.07867	0	0	0.0253333	0.0133333	0	0.0176667
115	Cervical	Negative	4.979	0	0.00966667	0.0203333	0.018	0	0
116	Cervical	Negative	1.12	0	0.0103333	0	0	0	0.01
117	Cervical	Negative	6.12567	0	0.025	0	0.0836667	0	0.0133333
118	Cervical	Negative	7.30467	0	0	0	0	0	0
119	Cervical	Negative	17.3593	0.009	0	0.0453333	0.000333333	0	0.00366667
120	Cervical	Negative	13.1817	0	0	0	0	0.00833333	0
121	Cervical	other	1.949	0.0296667	0	0	0.053	18.726	0
† The reported limit of detection (LOD) is 251 (HPV16), 1083 (HPV18), 1216 (HPV45), 830 (HPV31), 1665 (HPV33), and 2369 (HPV58) copies/mL. The cutoff Ct values are 38.3 for HPV16 and 34.2 for other targets.
‡ “Other” includes HPV31, 33, 35, 39, 51, 52, 56, 58, 59, 66, and 68.
