# Supplementary material for: Empowering the on-site detection of nucleic acids by integrating CRISPR and digital signal processing
Source: Nat Commun. 2024 Jul 25;15:6271. doi: 10.1038/s41467-024-50588-3 (PMC11272939; doi:10.1038/s41467-024-50588-3)
Supplement: Supplementary file 7 — Source Data [file 41467_2024_50588_MOESM7_ESM.xlsx]

## Sheet: Fig. 2b
CreDiT	Fourier	Direct
171.9	95.3	32.9
159.2	97.1	9.1
148.9	106.2	8.5
164.3	96.4	21.9
156	92.7	12.9
163.9	103.2	12
168.2	96.9	28.1
171.7	105.5	12.1
173.3	90.5	48
180.7	95.9	12.7

## Sheet: Fig. 2c
[Fluorescein]	CreDiT (mean, sd)		Fourier (mean, sd)
10fM	0	5.03	0	4
100fM	52	36.6	21	3
1pm	94.3	28	19.3	12.5
10pM	219	23.5	20.7	3.06
100pM	266	2.52	24.7	9.5
1nm	363	19.6	42.7	10.2
10nM	397	41.5	88.3	11.7

## Sheet: Fig. 2d
Plate reader	CreDiT
31197	17007
19619	10070
11325	4481
6178	2149
3067	1150
1284	554
887	295
572	150
373	98
273	47
233	28
197	19
183	12

## Sheet: Fig. 2f
Time (min)	Temperature(°C)	Temperature(°C)	Temperature(°C)
0	23
0.00833333	23.01
0.0166667	23.01
0.025	23.01
0.0333333	23.02
0.0416667	23.01
0.05	23.01
0.0583333	23
0.0666667	23.01
0.075	23.01
0.0833333	23.01
0.0916667	22.98
0.1	22.94
0.108333	22.91
0.116667	22.86
0.125	22.8
0.133333	22.75
0.141667	22.69
0.15	22.52
0.158333	22.44
0.166667	22.35
0.175	22.25
0.183333	22.16
0.191667	22.06
0.2	21.96
0.208333	21.86
0.216667	21.77
0.225	21.69
0.233333	21.62
0.241667	21.68
0.25	21.81
0.258333	21.79
0.266667	22.19
0.275	22.21
0.283333	22.26
0.291667	22.31
0.3	22.39
0.308333	22.47
0.316667	22.56
0.325	22.61
0.333333	22.71
0.341667	22.6
0.35	22.69
0.358333	22.4
0.366667	22.52
0.375	22.64
0.383333	22.77
0.391667	22.91
0.4	23.05
0.408333	23.18
0.416667	23.36
0.425	23.51
0.433333	23.69
0.441667	23.85
0.45	24
0.458333	24.15
0.466667	24.29
0.475	24.44
0.483333	24.6
0.491667	24.75
0.5	24.9
0.508333	25.06
0.516667	25.21
0.525	25.37
0.533333	25.54
0.541667	25.7
0.55	25.86
0.558333	26.37
0.566667	26.53
0.575	26.69
0.583333	26.85
0.591667	27.02
0.6	27.19
0.608333	27.35
0.616667	27.52
0.625	27.68
0.633333	27.85
0.641667	28.01
0.65	27.84
0.658333	28.01
0.666667	28.17
0.675	28.34
0.683333	28.52
0.691667	28.68
0.7	28.86
0.708333	29.03
0.716667	29.2
0.725	29.37
0.733333	29.54
0.741667	29.69
0.75	29.86
0.758333	30.03
0.766667	30.21
0.775	30.37
0.783333	30.51
0.791667	30.68
0.8	30.85
0.808333	31.02
0.816667	31.19
0.825	31.37
0.833333	31.59
0.841667	31.77
0.85	31.94
0.858333	32.11
0.866667	32.28
0.875	32.49
0.883333	32.66
0.891667	32.83
0.9	33.01
0.908333	33.01
0.916667	33.18
0.925	33.31
0.933333	33.47
0.941667	33.64
0.95	33.82
0.958333	33.99
0.966667	34.16
0.975	34.33
0.983333	34.49
0.991667	34.7
1	35.04
1.00833	35.37
1.01667	35.55
1.025	35.72
1.03333	35.89
1.04167	36.06
1.05	36.23
1.05833	36.4
1.06667	36.57
1.075	36.74
1.08333	36.84
1.09167	37.01
1.1	37.02
1.10833	37.19
1.11667	37.36
1.125	37.52
1.13333	37.69
1.14167	37.84
1.15	38.01
1.15833	38.18
1.16667	38.34
1.175	38.53
1.18333	38.7
1.19167	38.85
1.2	39.02
1.20833	39.18
1.21667	39.34
1.225	39.54
1.23333	39.72
1.24167	39.89
1.25	40.05
1.25833	40.21
1.26667	40.38
1.275	40.52
1.28333	40.69
1.29167	40.86
1.3	41.02
1.30833	41.19
1.31667	41.31
1.325	41.47
1.33333	41.63
1.34167	41.79
1.35	41.95
1.35833	42.11
1.36667	42.29
1.375	42.46
1.38333	42.61
1.39167	42.76
1.4	42.93
1.40833	43.09
1.41667	43.26
1.425	43.43
1.43333	43.59
1.44167	43.75
1.45	43.93
1.45833	44.09
1.46667	44.26
1.475	44.43
1.48333	44.61
1.49167	44.78
1.5	44.94
1.50833	45.09
1.51667	45.26
1.525	45.42
1.53333	45.68
1.54167	45.83
1.55	45.99
1.55833	46.15
1.56667	46.3
1.575	46.45
1.58333	46.61
1.59167	46.76
1.6	46.93
1.60833	47.09
1.61667	47.29
1.625	47.35
1.63333	47.51
1.64167	47.67
1.65	47.82
1.65833	47.99
1.66667	48.14
1.675	48.3
1.68333	48.46
1.69167	48.62
1.7	48.77
1.70833	48.89
1.71667	49.05
1.725	49.21
1.73333	49.37
1.74167	49.53
1.75	49.69
1.75833	49.85
1.76667	50
1.775	50.15
1.78333	50.31
1.79167	50.47
1.8	50.63
1.80833	50.79
1.81667	50.94
1.825	51.1
1.83333	51.26
1.84167	51.42
1.85	51.57
1.85833	51.73
1.86667	51.89
1.875	51.85
1.88333	52.01
1.89167	52.17
1.9	52.39
1.90833	52.54
1.91667	52.75
1.925	52.93
1.93333	53.11
1.94167	53.32
1.95	53.56
1.95833	53.77
1.96667	54.14
1.975	54.4
1.98333	54.68
1.99167	54.9
2	55.12
2.00833	55.27
2.01667	55.52
2.025	55.76
2.03333	55.96
2.04167	56.14
2.05	56.33
2.05833	56.55
2.06667	56.68
2.075	56.77
2.08333	56.86
2.09167	57
2.1	57.15
2.10833	57.22
2.11667	57.28
2.125	57.35
2.13333	57.41
2.14167	57.46
2.15	57.51
2.15833	57.56
2.16667	57.59
2.175	57.63
2.18333	57.66
2.19167	57.68
2.2	57.7
2.20833	57.72
2.21667	57.73
2.225	57.75
2.23333	57.76
2.24167	57.77
2.25	57.78
2.25833	57.79
2.26667	57.79
2.275	57.8
2.28333	57.81
2.29167	57.81
2.3	57.81
2.30833	57.81
2.31667	57.81
2.325	57.81
2.33333	57.8
2.34167	57.79
2.35	57.79
2.35833	57.78
2.36667	57.77
2.375	57.75
2.38333	57.74
2.39167	57.73
2.4	57.72
2.40833	57.7
2.41667	57.69
2.425	57.68
2.43333	57.67
2.44167	57.65
2.45	57.63
2.45833	57.61
2.46667	57.59
2.475	57.57
2.48333	57.55
2.49167	57.54
2.5	57.53
2.50833	57.51
2.51667	57.49
2.525	57.47
2.53333	57.44
2.54167	57.43
2.55	57.41
2.55833	57.39
2.56667	57.37
2.575	57.35
2.58333	57.33
2.59167	57.3
2.6	57.27
2.60833	57.25
2.61667	57.23
2.625	57.21
2.63333	57.19
2.64167	57.16
2.65	57.14
2.65833	57.12
2.66667	57.1
2.675	57.11
2.68333	57.03
2.69167	56.97
2.7	57.04
2.70833	56.99
2.71667	56.97
2.725	56.95
2.73333	56.9
2.74167	56.82
2.75	56.82
2.75833	56.9
2.76667	56.68
2.775	56.72
2.78333	56.75
2.79167	56.55
2.8	56.63
2.80833	56.44
2.81667	56.43
2.825	56.42
2.83333	56.39
2.84167	56.33
2.85	56.23
2.85833	56.42
2.86667	56.41
2.875	56.36
2.88333	56.39
2.89167	56.31
2.9	56.5
2.90833	56.51
2.91667	56.55
2.925	56.62
2.93333	56.56
2.94167	56.52
2.95	56.52
2.95833	56.53
2.96667	56.6
2.975	56.63
2.98333	56.6
2.99167	56.55
3	56.55
3.00833	56.56
3.01667	56.6
3.025	56.7
3.03333	56.75
3.04167	56.76
3.05	56.77
3.05833	56.75
3.06667	56.52
3.075	56.53
3.08333	56.57
3.09167	56.55
3.1	56.56
3.10833	56.56
3.11667	56.57
3.125	56.57
3.13333	56.58
3.14167	56.58
3.15	56.62
3.15833	56.88
3.16667	56.94
3.175	56.97
3.18333	57
3.19167	57
3.2	56.89
3.20833	56.82
3.21667	56.81
3.225	56.78
3.23333	56.51
3.24167	56.51
3.25	56.5
3.25833	56.49
3.26667	56.49
3.275	56.48
3.28333	56.42
3.29167	56.49
3.3	56.49
3.30833	56.43
3.31667	56.44
3.325	56.7
3.33333	56.69
3.34167	56.7
3.35	56.7
3.35833	56.7
3.36667	56.71
3.375	56.76
3.38333	56.79
3.39167	56.85
3.4	56.92
3.40833	56.94
3.41667	56.94
3.425	56.95
3.43333	56.95
3.44167	56.93
3.45	57.01
3.45833	57.01
3.46667	57
3.475	57
3.48333	56.94
3.49167	56.91
3.5	56.85
3.50833	56.57
3.51667	56.54
3.525	56.54
3.53333	56.54
3.54167	56.43
3.55	56.41
3.55833	56.41
3.56667	56.41
3.575	56.47
3.58333	56.49
3.59167	56.52
3.6	56.74
3.60833	56.77
3.61667	56.78
3.625	56.81
3.63333	56.84
3.64167	56.82
3.65	56.88
3.65833	56.62
3.66667	56.61
3.675	56.63
3.68333	56.6
3.69167	56.65
3.7	56.65
3.70833	56.64
3.71667	56.63
3.725	56.63
3.73333	56.67
3.74167	56.61
3.75	56.87
3.75833	56.87
3.76667	56.87
3.775	56.93
3.78333	56.92
3.79167	56.92
3.8	56.92
3.80833	56.92
3.81667	56.91
3.825	56.88
3.83333	56.85
3.84167	56.89
3.85	56.89
3.85833	56.62
3.86667	56.62
3.875	56.62
3.88333	56.56
3.89167	56.3
3.9	56.29
3.90833	56.29
3.91667	56.33
3.925	56.39
3.93333	56.34
3.94167	56.34
3.95	56.61
3.95833	56.61
3.96667	56.62
3.975	56.69
3.98333	56.95
3.99167	56.96
4	56.97
4.00833	56.97
4.01667	56.98
4.025	56.99
4.03333	56.99
4.04167	56.96
4.05	56.73
4.05833	56.7
4.06667	56.69
4.075	56.68
4.08333	56.68
4.09167	56.67
4.1	56.67
4.10833	56.65
4.11667	56.65
4.125	56.65
4.13333	56.64
4.14167	56.87
4.15	56.84
4.15833	56.78
4.16667	56.75
4.175	56.73
4.18333	56.7
4.19167	56.7
4.2	56.7
4.20833	56.7
4.21667	56.7
4.225	56.71
4.23333	56.71
4.24167	56.71
4.25	56.71
4.25833	56.75
4.26667	56.71
4.275	56.75
4.28333	56.73
4.29167	56.73
4.3	56.74
4.30833	56.75
4.31667	56.78
4.325	56.75
4.33333	56.78
4.34167	56.81
4.35	56.75
4.35833	56.81
4.36667	56.81
4.375	56.84
4.38333	56.8
4.39167	56.79
4.4	56.79
4.40833	56.73
4.41667	56.77
4.425	56.75
4.43333	56.71
4.44167	56.7
4.45	56.67
4.45833	56.61
4.46667	56.58
4.475	56.61
4.48333	56.61
4.49167	56.61
4.5	56.65
4.50833	56.64
4.51667	56.69
4.525	56.75
4.53333	56.81
4.54167	56.78
4.55	56.75
4.55833	56.86
4.56667	56.86
4.575	56.92
4.58333	56.93
4.59167	56.93
4.6	56.93
4.60833	56.93
4.61667	56.94
4.625	56.94
4.63333	57.01
4.64167	57.1
4.65	57.03
4.65833	57.03
4.66667	56.97
4.675	56.97
4.68333	56.97
4.69167	56.95
4.7	56.95
4.70833	56.94
4.71667	56.94
4.725	56.93
4.73333	56.93
4.74167	56.92
4.75	56.91
4.75833	56.9
4.76667	56.9
4.775	56.89
4.78333	56.89
4.79167	56.83
4.8	56.56
4.80833	56.55
4.81667	56.54
4.825	56.54
4.83333	56.46
4.84167	56.4
4.85	56.49
4.85833	56.48
4.86667	56.49
4.875	56.53
4.88333	56.58
4.89167	56.85
4.9	56.83
4.90833	56.84
4.91667	56.74
4.925	56.8
4.93333	56.81
4.94167	56.7
4.95	56.71
4.95833	56.68
4.96667	56.69
4.975	56.7
4.98333	56.7
4.99167	56.73
5	56.73
5.00833	56.84
5.01667	56.87
5.025	56.94
5.03333	56.97
5.04167	56.97
5.05	57
5.05833	57
5.06667	56.99
5.075	56.99
5.08333	56.99
5.09167	56.93
5.1	56.93
5.10833	56.93
5.11667	56.91
5.125	56.91
5.13333	56.9
5.14167	56.83
5.15	56.76
5.15833	56.91
5.16667	56.88
5.175	56.87
5.18333	56.91
5.19167	56.87
5.2	56.82
5.20833	56.76
5.21667	56.45
5.225	56.45
5.23333	56.51
5.24167	56.48
5.25	56.29
5.25833	56.25
5.26667	56.25
5.275	56.25
5.28333	56.29
5.29167	56.35
5.3	56.38
5.30833	56.43
5.31667	56.41
5.325	56.42
5.33333	56.52
5.34167	56.57
5.35	56.65
5.35833	56.66
5.36667	56.67
5.375	56.68
5.38333	56.69
5.39167	56.73
5.4	57
5.40833	57.03
5.41667	57.03
5.425	57.02
5.43333	57.03
5.44167	57.02
5.45	57.03
5.45833	57.02
5.46667	57.01
5.475	57
5.48333	57
5.49167	56.97
5.5	57.11
5.50833	57.09
5.51667	57.08
5.525	57.07
5.53333	57.05
5.54167	56.99
5.55	56.92
5.55833	56.86
5.56667	56.58
5.575	56.57
5.58333	56.59
5.59167	56.4
5.6	56.31
5.60833	56.3
5.61667	56.3
5.625	56.3
5.63333	56.35
5.64167	56.32
5.65	56.31
5.65833	56.55
5.66667	56.55
5.675	56.55
5.68333	56.56
5.69167	56.59
5.7	56.55
5.70833	56.55
5.71667	56.56
5.725	56.57
5.73333	56.66
5.74167	56.73
5.75	56.78
5.75833	56.79
5.76667	56.8
5.775	56.84
5.78333	56.9
5.79167	56.97
5.8	56.98
5.80833	56.98
5.81667	56.99
5.825	56.99
5.83333	57
5.84167	56.99
5.85	56.99
5.85833	56.97
5.86667	56.98
5.875	56.98
5.88333	56.98
5.89167	56.97
5.9	56.97
5.90833	56.96
5.91667	56.95
5.925	56.94
5.93333	56.93
5.94167	56.9
5.95	56.84
5.95833	56.76
5.96667	56.75
5.975	56.75
5.98333	56.69
5.99167	56.63
6	56.57
6.00833	56.57
6.01667	56.56
6.025	56.57
6.03333	56.56
6.04167	56.54
6.05	56.57
6.05833	56.57
6.06667	56.57
6.075	56.62
6.08333	56.62
6.09167	56.66
6.1	56.69
6.10833	56.67
6.11667	56.65
6.125	56.69
6.13333	56.79
6.14167	56.8
6.15	56.57
6.15833	56.55
6.16667	56.56
6.175	56.63
6.18333	56.66
6.19167	56.64
6.2	56.68
6.20833	56.71
6.21667	56.71
6.225	56.71
6.23333	56.75
6.24167	56.99
6.25	57.01
6.25833	57.01
6.26667	57.01
6.275	57.01
6.28333	57
6.29167	56.97
6.3	56.96
6.30833	56.87
6.31667	56.59
6.325	56.55
6.33333	56.52
6.34167	56.48
6.35	56.39
6.35833	56.35
6.36667	56.34
6.375	56.33
6.38333	56.35
6.39167	56.35
6.4	56.43
6.40833	56.64
6.41667	56.62
6.425	56.56
6.43333	56.58
6.44167	56.47
6.45	56.44
6.45833	56.44
6.46667	56.44
6.475	56.45
6.48333	56.46
6.49167	56.47
6.5	56.53
6.50833	56.58
6.51667	56.64
6.525	56.66
6.53333	56.87
6.54167	56.94
6.55	56.95
6.55833	56.95
6.56667	56.96
6.575	56.96
6.58333	56.97
6.59167	56.97
6.6	56.97
6.60833	57
6.61667	56.99
6.625	56.93
6.63333	56.88
6.64167	56.81
6.65	56.78
6.65833	56.74
6.66667	56.71
6.675	56.7
6.68333	56.69
6.69167	56.69
6.7	56.68
6.70833	56.65
6.71667	56.61
6.725	56.62
6.73333	56.67
6.74167	56.7
6.75	56.68
6.75833	56.61
6.76667	56.6
6.775	56.6
6.78333	56.6
6.79167	56.6
6.8	56.63
6.80833	56.72
6.81667	56.76
6.825	56.76
6.83333	56.77
6.84167	56.77
6.85	56.87
6.85833	56.88
6.86667	56.9
6.875	56.9
6.88333	56.91
6.89167	56.89
6.9	56.88
6.90833	56.89
6.91667	56.9
6.925	56.9
6.93333	56.96
6.94167	56.96
6.95	56.96
6.95833	56.95
6.96667	56.89
6.975	56.82
6.98333	56.79
6.99167	56.77
7	56.5
7.00833	56.49
7.01667	56.49
7.025	56.49
7.03333	56.48
7.04167	56.48
7.05	56.47
7.05833	56.53
7.06667	56.58
7.075	56.64
7.08333	56.67
7.09167	56.94
7.1	56.94
7.10833	56.66
7.11667	56.65
7.125	56.63
7.13333	56.62
7.14167	56.36
7.15	56.36
7.15833	56.36
7.16667	56.36
7.175	56.45
7.18333	56.18
7.19167	56.18
7.2	56.23
7.20833	56.2
7.21667	56.23
7.225	56.21
7.23333	56.48
7.24167	56.39
7.25	56.37
7.25833	56.37
7.26667	56.29
7.275	56.56
7.28333	56.56
7.29167	56.81
7.3	56.81
7.30833	56.82
7.31667	56.86
7.325	56.87
7.33333	56.96
7.34167	56.99
7.35	56.99
7.35833	56.98
7.36667	56.98
7.375	56.95
7.38333	56.93
7.39167	56.89
7.4	56.61
7.40833	56.59
7.41667	56.58
7.425	56.57
7.43333	56.51
7.44167	56.42
7.45	56.41
7.45833	56.4
7.46667	56.43
7.475	56.42
7.48333	56.45
7.49167	56.51
7.5	56.46
7.50833	56.45
7.51667	56.46
7.525	56.51
7.53333	56.6
7.54167	56.6
7.55	56.6
7.55833	56.66
7.56667	56.68
7.575	56.71
7.58333	56.92
7.59167	56.92
7.6	56.89
7.60833	56.91
7.61667	56.91
7.625	56.91
7.63333	56.92
7.64167	56.93
7.65	56.87
7.65833	56.88
7.66667	56.85
7.675	56.79
7.68333	56.79
7.69167	56.83
7.7	56.82
7.70833	56.81
7.71667	56.79
7.725	56.75
7.73333	56.71
7.74167	56.71
7.75	56.71
7.75833	56.74
7.76667	56.79
7.775	56.85
7.78333	56.84
7.79167	56.83
7.8	56.78
7.80833	56.83
7.81667	56.8
7.825	56.78
7.83333	56.96
7.84167	56.85
7.85	56.79
7.85833	56.79
7.86667	56.8
7.875	56.77
7.88333	56.77
7.89167	56.8
7.9	56.77
7.90833	56.84
7.91667	56.9
7.925	56.73
7.93333	56.85
7.94167	56.9
7.95	56.91
7.95833	56.88
7.96667	56.92
7.975	56.92
7.98333	56.92
7.99167	56.92
8	56.89
8.00833	56.89
8.01667	56.89
8.025	56.83
8.03333	56.8
8.04167	56.71
8.05	56.71
8.05833	56.65
8.06667	56.61
8.075	56.57
8.08333	56.53
8.09167	56.55
8.1	56.53
8.10833	56.47
8.11667	56.53
8.125	56.56
8.13333	56.65
8.14167	56.68
8.15	56.74
8.15833	56.77
8.16667	56.58
8.175	56.62
8.18333	56.57
8.19167	56.58
8.2	56.7
8.20833	56.71
8.21667	56.72
8.225	56.45
8.23333	56.43
8.24167	56.41
8.25	56.41
8.25833	56.65
8.26667	56.65
8.275	56.71
8.28333	56.69
8.29167	56.63
8.3	56.63
8.30833	56.59
8.31667	56.85
8.325	56.88
8.33333	56.9
8.34167	56.87
8.35	56.87
8.35833	56.83
8.36667	56.77
8.375	56.76
8.38333	56.49
8.39167	56.48
8.4	56.51
8.40833	56.5
8.41667	56.49
8.425	56.42
8.43333	56.38
8.44167	56.35
8.45	56.39
8.45833	56.44
8.46667	56.47
8.475	56.73
8.48333	56.67
8.49167	56.62
8.5	56.59
8.50833	56.32
8.51667	56.35
8.525	56.41
8.53333	56.48
8.54167	56.48
8.55	56.48
8.55833	56.49
8.56667	56.47
8.575	56.53
8.58333	56.59
8.59167	56.63
8.6	56.87
8.60833	56.85
8.61667	56.85
8.625	56.85
8.63333	56.86
8.64167	56.86
8.65	56.87
8.65833	56.9
8.66667	56.87
8.675	56.61
8.68333	56.58
8.69167	56.55
8.7	56.6
8.70833	56.52
8.71667	56.52
8.725	56.49
8.73333	56.42
8.74167	56.33
8.75	56.29
8.75833	56.33
8.76667	56.58
8.775	56.61
8.78333	56.68
8.79167	56.62
8.8	56.71
8.80833	56.71
8.81667	56.74
8.825	56.81
8.83333	56.86
8.84167	56.89
8.85	56.89
8.85833	56.89
8.86667	56.88
8.875	56.87
8.88333	56.93
8.89167	56.93
8.9	56.93
8.90833	56.92
8.91667	56.83
8.925	56.86
8.93333	56.86
8.94167	56.86
8.95	56.59
8.95833	56.59
8.96667	56.59
8.975	56.59
8.98333	56.58
8.99167	56.58
9	56.58
9.00833	56.67
9.01667	56.67
9.025	56.67
9.03333	56.67
9.04167	56.88
9.05	56.87
9.05833	56.85
9.06667	56.8
9.075	56.78
9.08333	56.78
9.09167	56.75
9.1	56.77
9.10833	56.77
9.11667	56.78
9.125	56.77
9.13333	56.83
9.14167	56.85
9.15	56.88
9.15833	57.02
9.16667	57.01
9.175	56.98
9.18333	56.97
9.19167	56.96
9.2	56.93
9.20833	56.9
9.21667	56.84
9.225	56.78
9.23333	56.72
9.24167	56.68
9.25	56.59
9.25833	56.61
9.26667	56.64
9.275	56.67
9.28333	56.67
9.29167	56.71
9.3	56.71
9.30833	56.77
9.31667	56.83
9.325	56.89
9.33333	56.93
9.34167	56.9
9.35	56.9
9.35833	56.91
9.36667	56.91
9.375	56.91
9.38333	56.9
9.39167	56.93
9.4	56.93
9.40833	56.92
9.41667	56.91
9.425	57
9.43333	57
9.44167	56.97
9.45	56.93
9.45833	56.89
9.46667	56.89
9.475	56.89
9.48333	56.88
9.49167	56.85
9.5	56.76
9.50833	56.74
9.51667	56.61
9.525	56.64
9.53333	56.67
9.54167	56.7
9.55	56.73
9.55833	56.74
9.56667	56.74
9.575	56.73
9.58333	56.77
9.59167	56.86
9.6	56.9
9.60833	56.93
9.61667	56.88
9.625	56.87
9.63333	56.88
9.64167	56.88
9.65	56.88
9.65833	56.89
9.66667	56.89
9.675	56.89
9.68333	56.85
9.69167	56.84
9.7	56.84
9.70833	56.9
9.71667	56.91
9.725	56.9
9.73333	56.9
9.74167	56.9
9.75	56.9
9.75833	56.9
9.76667	56.9
9.775	56.94
9.78333	56.94
9.79167	56.93
9.8	56.93
9.80833	56.93
9.81667	56.89
9.825	56.81
9.83333	56.53
9.84167	56.53
9.85	56.52
9.85833	56.48
9.86667	56.39
9.875	56.36
9.88333	56.35
9.89167	56.35
9.9	56.35
9.90833	56.38
9.91667	56.41
9.925	56.61
9.93333	56.34
9.94167	56.32
9.95	56.35
9.95833	56.42
9.96667	56.46
9.975	56.49
9.98333	56.5
9.99167	56.51
10	56.52
10.0083	56.59
10.0167	56.68
10.025	56.96
10.0333	57
10.0417	57.01
10.05	57.04
10.0583	57.04
10.0667	57.04
10.075	57.04
10.0833	57.04
10.0917	57.04
10.1	57.04
10.1083	57.03
10.1167	56.98
10.125	56.98
10.1333	56.97
10.1417	56.96
10.15	56.95
10.1583	56.94
10.1667	56.92
10.175	56.91
10.1833	56.9
10.1917	56.81
10.2	56.71
10.2083	56.75
10.2167	56.73
10.225	56.72
10.2333	56.69
10.2417	56.59
10.25	56.55
10.2583	56.55
10.2667	56.55
10.275	56.55
10.2833	56.53
10.2917	56.6
10.3	56.6
10.3083	56.6
10.3167	56.6
10.325	56.63
10.3333	56.73
10.3417	56.77
10.35	56.78
10.3583	56.75
10.3667	56.76
10.375	56.82
10.3833	56.79
10.3917	56.75
10.4	56.72
10.4083	56.67
10.4167	56.65
10.425	56.56
10.4333	56.54
10.4417	56.55
10.45	56.59
10.4583	56.6
10.4667	56.63
10.475	56.7
10.4833	56.77
10.4917	56.8
10.5	56.87
10.5083	56.91
10.5167	57.01
10.525	57.04
10.5333	57.03
10.5417	57.04
10.55	57.03
10.5583	57.03
10.5667	57
10.575	56.99
10.5833	56.95
10.5917	56.95
10.6	56.94
10.6083	56.93
10.6167	56.92
10.625	56.91
10.6333	56.9
10.6417	56.84
10.65	56.75
10.6583	56.72
10.6667	56.65
10.675	56.67
10.6833	56.65
10.6917	56.65
10.7	56.58
10.7083	56.52
10.7167	56.25
10.725	56.25
10.7333	56.3
10.7417	56.32
10.75	56.31
10.7583	56.11
10.7667	56.12
10.775	56.13
10.7833	56.1
10.7917	56.17
10.8	56.18
10.8083	56.45
10.8167	56.46
10.825	56.47
10.8333	56.51
10.8417	56.58
10.85	56.83
10.8583	56.83
10.8667	56.84
10.875	56.89
10.8833	56.89
10.8917	56.96
10.9	56.93
10.9083	56.93
10.9167	56.93
10.925	56.96
10.9333	56.96
10.9417	56.96
10.95	56.96
10.9583	56.95
10.9667	56.94
10.975	56.94
10.9833	56.93
10.9917	56.89
11	56.88
11.0083	56.85
11.0167	56.84
11.025	56.83
11.0333	56.85
11.0417	56.83
11.05	56.77
11.0583	56.71
11.0667	56.67
11.075	56.66
11.0833	56.71
11.0917	56.7
11.1	56.7
11.1083	56.61
11.1167	56.55
11.125	56.54
11.1333	56.54
11.1417	56.59
11.15	56.56
11.1583	56.53
11.1667	56.53
11.175	56.54
11.1833	56.51
11.1917	56.55
11.2	56.64
11.2083	56.7
11.2167	56.71
11.225	56.72
11.2333	56.73
11.2417	56.83
11.25	56.9
11.2583	56.92
11.2667	56.92
11.275	56.96
11.2833	56.97
11.2917	56.97
11.3	56.98
11.3083	56.96
11.3167	56.96
11.325	56.96
11.3333	56.93
11.3417	56.66
11.35	56.66
11.3583	56.61
11.3667	56.57
11.375	56.51
11.3833	56.5
11.3917	56.49
11.4	56.52
11.4083	56.51
11.4167	56.51
11.425	56.54
11.4333	56.8
11.4417	56.8
11.45	56.83
11.4583	56.86
11.4667	56.93
11.475	56.93
11.4833	56.93
11.4917	56.88
11.5	56.89
11.5083	56.89
11.5167	56.9
11.525	56.87
11.5333	56.84
11.5417	56.81
11.55	56.76
11.5583	56.67
11.5667	56.65
11.575	56.59
11.5833	56.58
11.5917	56.57
11.6	56.57
11.6083	56.56
11.6167	56.59
11.625	56.61
11.6333	56.67
11.6417	56.71
11.65	56.79
11.6583	56.81
11.6667	56.87
11.675	56.93
11.6833	56.94
11.6917	56.94
11.7	56.95
11.7083	56.95
11.7167	56.94
11.725	56.94
11.7333	56.91
11.7417	56.89
11.75	56.83
11.7583	56.81
11.7667	56.77
11.775	56.74
11.7833	56.71
11.7917	56.71
11.8	56.65
11.8083	56.63
11.8167	56.57
11.825	56.57
11.8333	56.56
11.8417	56.59
11.85	56.59
11.8583	56.61
11.8667	56.64
11.875	56.67
11.8833	56.64
11.8917	56.7
11.9	56.72
11.9083	56.79
11.9167	56.79
11.925	56.82
11.9333	56.79
11.9417	56.56
11.95	56.54
11.9583	56.54
11.9667	56.52
11.975	56.55
11.9833	56.53
11.9917	56.53
12	56.54
12.0083	56.57
12.0167	56.54
12.025	56.54
12.0333	56.8
12.0417	56.84
12.05	56.81
12.0583	56.84
12.0667	56.83
12.075	56.87
12.0833	56.87
12.0917	56.87
12.1	56.87
12.1083	56.9
12.1167	56.97
12.125	56.93
12.1333	56.9
12.1417	56.89
12.15	56.85
12.1583	56.81
12.1667	56.71
12.175	56.67
12.1833	56.66
12.1917	56.65
12.2	56.62
12.2083	56.61
12.2167	56.61
12.225	56.58
12.2333	56.55
12.2417	56.56
12.25	56.59
12.2583	56.68
12.2667	56.71
12.275	56.71
12.2833	56.72
12.2917	56.75
12.3	56.75
12.3083	56.75
12.3167	56.82
12.325	56.88
12.3333	56.92
12.3417	56.92
12.35	56.93
12.3583	56.9
12.3667	56.88
12.375	56.88
12.3833	56.88
12.3917	56.88
12.4	56.88
12.4083	56.87
12.4167	56.87
12.425	56.86
12.4333	56.86
12.4417	56.85
12.45	56.88
12.4583	56.9
12.4667	56.87
12.475	56.81
12.4833	56.74
12.4917	56.74
12.5	56.74
12.5083	56.74
12.5167	56.75
12.525	56.74
12.5333	56.75
12.5417	56.75
12.55	56.75
12.5583	56.78
12.5667	56.84
12.575	56.89
12.5833	56.93
12.5917	56.93
12.6	56.88
12.6083	56.88
12.6167	56.85
12.625	56.79
12.6333	56.54
12.6417	56.63
12.65	56.61
12.6583	56.61
12.6667	56.52
12.675	56.26
12.6833	56.23
12.6917	56.26
12.7	56.2
12.7083	56.24
12.7167	56.3
12.725	56.56
12.7333	56.48
12.7417	56.51
12.75	56.51
12.7583	56.61
12.7667	56.88
12.775	56.91
12.7833	56.94
12.7917	57
12.8	57
12.8083	56.99
12.8167	56.97
12.825	56.97
12.8333	56.97
12.8417	56.93
12.85	56.9
12.8583	56.87
12.8667	56.87
12.875	56.86
12.8833	56.86
12.8917	56.79
12.9	56.73
12.9083	56.69
12.9167	56.78
12.925	56.51
12.9333	56.53
12.9417	56.55
12.95	56.57
12.9583	56.45
12.9667	56.41
12.975	56.4
12.9833	56.46
12.9917	56.53
13	56.58
13.0083	56.48
13.0167	56.76
13.025	56.76
13.0333	56.77
13.0417	56.78
13.05	56.86
13.0583	56.91
13.0667	56.92
13.075	56.69
13.0833	56.67
13.0917	56.68
13.1	56.68
13.1083	56.68
13.1167	56.69
13.125	56.66
13.1333	56.61
13.1417	56.64
13.15	56.7
13.1583	56.7
13.1667	56.93
13.175	56.96
13.1833	56.96
13.1917	56.96
13.2	56.96
13.2083	56.96
13.2167	56.99
13.225	57.03
13.2333	57.02
13.2417	56.96
13.25	56.95
13.2583	56.95
13.2667	56.88
13.275	56.82
13.2833	56.75
13.2917	56.71
13.3	56.71
13.3083	56.71
13.3167	56.71
13.325	56.65
13.3333	56.59
13.3417	56.56
13.35	56.51
13.3583	56.56
13.3667	56.62
13.375	56.65
13.3833	56.63
13.3917	56.62
13.4	56.57
13.4083	56.55
13.4167	56.59
13.425	56.62
13.4333	56.66
13.4417	56.72
13.45	56.74
13.4583	56.74
13.4667	56.77
13.475	56.84
13.4833	56.85
13.4917	56.91
13.5	56.93
13.5083	56.97
13.5167	56.99
13.525	56.96
13.5333	56.95
13.5417	56.95
13.55	56.95
13.5583	56.94
13.5667	56.93
13.575	56.93
13.5833	56.92
13.5917	56.92
13.6	56.91
13.6083	56.88
13.6167	56.81
13.625	56.75
13.6333	56.74
13.6417	56.73
13.65	56.73
13.6583	56.67
13.6667	56.61
13.675	56.58
13.6833	56.58
13.6917	56.59
13.7	56.61
13.7083	56.71
13.7167	56.77
13.725	56.77
13.7333	56.77
13.7417	56.78
13.75	56.84
13.7583	56.9
13.7667	56.91
13.775	57
13.7833	57.01
13.7917	57.02
13.8	57.01
13.8083	57.02
13.8167	57.02
13.825	57.03
13.8333	57.04
13.8417	57.03
13.85	57.04
13.8583	57.07
13.8667	56.97
13.875	56.96
13.8833	56.9
13.8917	56.61
13.9	56.61
13.9083	56.6
13.9167	56.59
13.925	56.56
13.9333	56.53
13.9417	56.47
13.95	56.46
13.9583	56.41
13.9667	56.35
13.975	56.35
13.9833	56.62
13.9917	56.57
14	56.57
14.0083	56.55
14.0167	56.53
14.025	56.53
14.0333	56.56
14.0417	56.57
14.05	56.62
14.0583	56.69
14.0667	56.75
14.075	56.73
14.0833	56.77
14.0917	56.77
14.1	56.8
14.1083	56.85
14.1167	56.87
14.125	56.9
14.1333	56.9
14.1417	56.87
14.15	56.87
14.1583	56.84
14.1667	56.86
14.175	56.86
14.1833	56.82
14.1917	56.82
14.2	56.78
14.2083	56.84
14.2167	56.84
14.225	56.83
14.2333	56.87
14.2417	56.84
14.25	56.87
14.2583	56.81
14.2667	56.81
14.275	56.82
14.2833	56.83
14.2917	56.83
14.3	56.54
14.3083	56.51
14.3167	56.51
14.325	56.5
14.3333	56.53
14.3417	56.52
14.35	56.59
14.3583	56.57
14.3667	56.58
14.375	56.57
14.3833	56.57
14.3917	56.74
14.4	56.79
14.4083	56.79
14.4167	56.79
14.425	56.8
14.4333	56.78
14.4417	56.77
14.45	56.83
14.4583	56.86
14.4667	56.85
14.475	56.88
14.4833	56.94
14.4917	56.91
14.5	56.88
14.5083	56.87
14.5167	56.86
14.525	56.89
14.5333	56.9
14.5417	56.9
14.55	56.89
14.5583	56.9
14.5667	56.89
14.575	56.89
14.5833	56.92
14.5917	56.95
14.6	56.96
14.6083	56.96
14.6167	56.95
14.625	56.94
14.6333	56.88
14.6417	56.82
14.65	56.76
14.6583	56.77
14.6667	56.76
14.675	56.76
14.6833	56.75
14.6917	56.75
14.7	56.75
14.7083	56.75
14.7167	56.75
14.725	56.81
14.7333	56.87
14.7417	56.93
14.75	56.93
14.7583	56.94
14.7667	56.91
14.775	56.91
14.7833	56.85
14.7917	56.86
14.8	56.87
14.8083	56.87
14.8167	56.87
14.825	56.87
14.8333	56.87
14.8417	56.86
14.85	56.86
14.8583	56.89
14.8667	56.84
14.875	56.9
14.8833	56.83
14.8917	56.79
14.9	56.8
14.9083	56.77
14.9167	56.77
14.925	56.71
14.9333	56.69
14.9417	56.61
14.95	56.58
14.9583	56.56
14.9667	56.65
14.975	56.71
14.9833	56.75
14.9917	56.75
15	56.77
15.0083	56.78
15.0167	56.81
15.025	56.84
15.0333	56.93
15.0417	56.96
15.05	57.03
15.0583	56.94
15.0667	56.95
15.075	56.95
15.0833	56.95
15.0917	56.95
15.1	56.92
15.1083	56.89
15.1167	56.86
15.125	56.62
15.1333	56.56
15.1417	56.51
15.15	56.5
15.1583	56.51
15.1667	56.6
15.175	56.65
15.1833	56.64
15.1917	56.67
15.2	56.72
15.2083	56.75
15.2167	56.97
15.225	57.03
15.2333	57.07
15.2417	57.07
15.25	57.02
15.2583	56.9
15.2667	56.75
15.275	56.73
15.2833	56.71
15.2917	56.72
15.3	56.66
15.3083	56.66
15.3167	56.61
15.325	56.55
15.3333	56.71
15.3417	56.76
15.35	56.79
15.3583	56.88
15.3667	56.91
15.375	56.91
15.3833	56.91
15.3917	56.98
15.4	56.98
15.4083	57.04
15.4167	57.11
15.425	56.96
15.4333	56.96
15.4417	56.95
15.45	56.95
15.4583	56.95
15.4667	56.97
15.475	56.95
15.4833	56.91
15.4917	56.85
15.5	56.81
15.5083	56.8
15.5167	56.79
15.525	56.78
15.5333	56.73
15.5417	56.71
15.55	56.43
15.5583	56.37
15.5667	56.39
15.575	56.42
15.5833	56.41
15.5917	56.39
15.6	56.37
15.6083	56.1
15.6167	56.1
15.625	56.16
15.6333	56.19
15.6417	56.47
15.65	56.54
15.6583	56.54
15.6667	56.56
15.675	56.63
15.6833	56.69
15.6917	56.72
15.7	57
15.7083	57.01
15.7167	57.01
15.725	57.01
15.7333	57.02
15.7417	57.01
15.75	57.02
15.7583	56.93
15.7667	56.86
15.775	56.8
15.7833	56.76
15.7917	56.73
15.8	56.71
15.8083	56.7
15.8167	56.69
15.825	56.65
15.8333	56.58
15.8417	56.53
15.85	56.6
15.8583	56.65
15.8667	56.71
15.875	56.69
15.8833	56.66
15.8917	56.63
15.9	56.58
15.9083	56.55
15.9167	56.53
15.925	56.56
15.9333	56.61
15.9417	56.61
15.95	56.61
15.9583	56.62
15.9667	56.67
15.975	56.73
15.9833	56.77
15.9917	56.83
16	56.87
16.0083	56.93
16.0167	56.97
16.025	56.98
16.0333	56.99
16.0417	56.99
16.05	57
16.0583	57
16.0667	56.91
16.075	56.9
16.0833	56.87
16.0917	56.83
16.1	56.8
16.1083	56.52
16.1167	56.49
16.125	56.48
16.1333	56.48
16.1417	56.57
16.15	56.54
16.1583	56.55
16.1667	56.5
16.175	56.47
16.1833	56.46
16.1917	56.49
16.2	56.72
16.2083	56.75
16.2167	56.75
16.225	56.75
16.2333	56.72
16.2417	56.84
16.25	56.65
16.2583	56.7
16.2667	56.76
16.275	56.79
16.2833	56.79
16.2917	56.84
16.3	56.82
16.3083	56.82
16.3167	56.82
16.325	56.75
16.3333	56.67
16.3417	56.94
16.35	56.95
16.3583	56.92
16.3667	56.87
16.375	56.83
16.3833	56.76
16.3917	56.75
16.4	56.45
16.4083	56.45
16.4167	56.44
16.425	56.44
16.4333	56.43
16.4417	56.43
16.45	56.46
16.4583	56.51
16.4667	56.52
16.475	56.58
16.4833	56.61
16.4917	56.91
16.5	56.92
16.5083	56.92
16.5167	56.93
16.525	56.88
16.5333	56.82
16.5417	56.83
16.55	56.83
16.5583	56.85
16.5667	56.85
16.575	56.83
16.5833	56.86
16.5917	56.83
16.6	56.86
16.6083	56.95
16.6167	57.01
16.625	57.07
16.6333	57.06
16.6417	57.06
16.65	57.06
[truncated: 3,376 more rows]

## Sheet: Fig. 2g
57	95	42
56.97	95.88	41.77
56.81	93.91	41.87
56.62	95.35	41.72
56.7	95.04	41.93
56.53	95.86	41.94
56.64	94.89	41.83
56.9	95.5	41.47
56.85	94.81	41.43
56.51	94.59	42.04
56.61	94.13	41.56
56.56	95.23	42.02
56.93	95.75	41.96
56.92	95.55	41.79
56.94	94.67	41.56
56.97	95.85	41.75
56.89	94.07	41.9
56.48	94.99	41.89
56.83	95.01	41.85
56.54	95.73	41.52
56.71	95.18	42.16
56.54	95.86	41.29
56.88	94.9	42.01
56.51	95.45	42.01
56.6	93.88	41.95
57	94.01	41.78
56.57	94.34	41.66
56.41	95.75	42.12
56.88	95.2	41.84
56.71	95.5	41.87
56.51	93.97	41.71
56.66	95.15	42.03
56.48	94.67	42.13
57.44	95.82	42
56.93	95.4	41.91
56.93	95.85	41.5
56.89	95.91	41.78
56.83	94.34	41.98
56.87	94.89	42
56.9	94.93	42.02
56.23	95.89	41.93
57	94.16	41.87
56.37	94.86	42.14
56.53	95.22	42.02
56.45	95.07	41.8
56.68	95.18	41.81
56.49	95.73	41.87
56.73	95.57	41.96
56.53	95.91	41.9
56.87	95.82	42.04
56.92	95.57	42.02
56.71	95.18	41.9
56.86	95.68	41.87
56.79	94.6	41.9
57.04	94.74	41.56
56.88	95.14	41.96
56.79	95.14	42.04
56.58	95.26	41.95
56.78	94.6	41.97
56.53	95.3	42.02
56.89	95.9	41.93
56.75	93.88	41.55
56.67	95.21	42.09
56.96	95.57	42
56.55	95.18	42.01
57	95.79	42.01
56.92	95.91	42.13
56.59	94.74	41.83
56.61	94.9	41.96
56.86	94.89	41.94
56.77	95.69	41.9
56.59	95.55	41.91
56.71	95.22	41.97
56.99	94.07	41.9
56.62	95.49	41.97
56.64	95.57	41.99
56.73	95.86	41.77
56.47	94.81	42.01
56.57	94.33	41.83
56.8	94.81	41.93
56.25	95.23	41.38
56.84	94.93	41.7
56.58	95.42	41.98
56.71	94.17	41.85
56.8	95.82	41.87
56.84	94.59	41.78
56.91	95.82	41.56
56.9	95.3	41.58
56.56	94.86	42.03
56.32	93.88	41.98
56.62	95.73	41.74
56.98	94.64	41.93
56.78	93.88	42.04
56.87	95.14	42.09
56.62	95.15	41.83
56.96	95.23	41.95
57.19	95.41	41.89
56.39	95.11	42.03
56.76	95.07	41.92
57.1	94.01	41.85
56.85	93.91	41.79

## Sheet: Fig. 3b
Time	Yield (mean, sd)
5	35.75	4.08
10	43.13	4.07
15	96.94	5.15
20	100	12.56
[Pro K]	Yield (%)
0	8.3e-05	2.6e-05	2.6e-05
0.5	92	95	100
1	84	81	85
2	80	62	69

## Sheet: Fig. 3d
	Spin column				CreDiT extraction
qPCR	0.969	1.023	0.961	0.995	0.968	0.937	0.977	0.994
CreDiT	0.897	0.932	1.028	1.063	0.872	1.017	1.039	1.055

## Sheet: Fig. 3e
Days	Cell target (No)			Cell target (Yes)
0	0.63	0.64	0.75	21.6	23.36	24.81
1	1.58	1.61	1.63	22.04	22.22	27.08
7	1.64	1.67	1.68	22.5	22.63	25.78
14	1.7	1.71	1.73	22.83	22.87	23.99

## Sheet: Fig. 4b
Configuration	CreDiT
1	0.448	0.439	0.438
2	0.475	0.456	0.453
3	0.47	0.414	0.478
4	12.096	9.297	11.303

## Sheet: Fig. 4c
[DNA] (copy/mL)	CreDiT (mean, sd)		PCR (mean, sd)
0.04	0.157333	0.015177	0.000597	0.000337
0.4	0.209667	0.009609	0.000767	0.000236
4	0.229667	0.021385	0.000788	0.000142
40	0.342667	0.003055	0.000611	0.000173
400	2.98333	0.415622	0.001404	0.000323
2000	4.66767	0.104409	1.03301	0.431338
4000	7.49733	0.762003	3.80099	1.32909
40000	10.556	0.381572	23.327	4.83276

[truncated: 19 more sheets: Fig. 4d, Fig. 5a, Fig. 5b, Fig. 5c, Fig. 5d, Fig. 5e, Fig. 6a, Fig. 6b, Fig. 6d, SI Fig. 5, SI Fig. 6, SI Fig. 7, SI Fig. 8, SI Fig. 9, SI Fig. 12, SI Fig. 13, SI Fig. 14, SI Fig. 17, SI Fig. 18]
